# Supplementary material for: Exopolysaccharide-Producing Bacteria Regulate Soil Aggregates and Bacterial Communities to Inhibit the Uptake of Cadmium and Lead by Lettuce
Source: Microorganisms. 2024 Oct 22;12(11):2112. doi: 10.3390/microorganisms12112112 (PMC11596253; doi:10.3390/microorganisms12112112)
Supplement: Supplementary file 1 [file microorganisms-12-02112-s001.zip]

Archive with 1 entries (1 files):
- microorganisms-3228655-supplementary.pdf
